# Supplementary material for: A new species of Labidocera (Copepoda, Calanoida, Pontellidae) collected from Okinawa, southwestern Japan, with establishment of five Indo-West Pacific species groups in the L. detruncata species complex
Source: Zookeys. 2014 Oct 16;(447):21–34. doi: 10.3897/zookeys.447.8171 (PMC4205747; doi:10.3897/zookeys.447.8171)
Supplement: XML Treatment for Labidocera churaumi [file zookeys.447.8171-treatment1.xml]

<!DOCTYPE tp:taxon-treatment
  PUBLIC "-//TaxonX//DTD Taxonomic Treatment Publishing DTD v0 20100105//EN" "tax-treatment-NSO.dtd">
<tp:taxon-treatment xmlns:tp="http://www.plazi.org/taxpub"><tp:treatment-meta><kwd-group><label>Taxon classification</label><kwd><named-content content-type="kingdom">Animalia</named-content></kwd><kwd><named-content content-type="order">Calanoida</named-content></kwd><kwd><named-content content-type="family">Pontellidae</named-content></kwd></kwd-group><mixed-citation publication-type="journal"><person-group><name><surname>Hirabayashi</surname><given-names>Takeshi</given-names></name><name><surname>Ohtsuka</surname><given-names>Susumu</given-names></name></person-group><article-title>A new species of <italic><tp:taxon-name><tp:taxon-name-part taxon-name-part-type="genus">Labidocera</tp:taxon-name-part></tp:taxon-name></italic> (<tp:taxon-name><tp:taxon-name-part taxon-name-part-type="subclass">Copepoda</tp:taxon-name-part></tp:taxon-name>, <tp:taxon-name><tp:taxon-name-part taxon-name-part-type="order">Calanoida</tp:taxon-name-part></tp:taxon-name>, <tp:taxon-name><tp:taxon-name-part taxon-name-part-type="family">Pontellidae</tp:taxon-name-part></tp:taxon-name>) collected from Okinawa, southwestern Japan, with establishment of five Indo-West Pacific species groups in the <italic><tp:taxon-name><tp:taxon-name-part taxon-name-part-type="genus">L.</tp:taxon-name-part> <tp:taxon-name-part taxon-name-part-type="species">detruncata</tp:taxon-name-part></tp:taxon-name></italic> species complex</article-title><source>Zookeys</source><day>16</day><month>10</month><year>2014</year><volume>2014</volume><issue>447</issue><fpage>21</fpage><lpage>34</lpage><pub-id pub-id-type="doi">10.3897/zookeys.447.8171</pub-id></mixed-citation></tp:treatment-meta><tp:nomenclature><tp:taxon-name>
                            <tp:taxon-name-part taxon-name-part-type="genus">Labidocera</tp:taxon-name-part>
                            <tp:taxon-name-part taxon-name-part-type="species">churaumi</tp:taxon-name-part>
                            <object-id xmlns:xlink="http://www.w3.org/1999/xlink" content-type="zoobank" xlink:type="simple">http://zoobank.org/E4C58DC0-DDE3-4808-B7D1-5925D444280B</object-id>
                        </tp:taxon-name><tp:taxon-status xmlns:xlink="http://www.w3.org/1999/xlink" xlink:type="simple">sp. n.</tp:taxon-status><xref ref-type="fig" rid="F1">Figs 1</xref><xref ref-type="fig" rid="F2">, 2</xref><xref ref-type="fig" rid="F3">, 3</xref><xref ref-type="fig" rid="F4">, 4</xref></tp:nomenclature><tp:treatment-sec sec-type="Material examined"><title>Material examined.</title><p>Tokashiki Port, Tokashiki Island, Okinawa Prefecture, Japan, (<named-content xmlns:xlink="http://www.w3.org/1999/xlink" content-type="dwc:verbatimCoordinates" xlink:type="simple">26°12'0.98"N; 127°22'8.77"E</named-content>), 21 May 2011 (8 ♀♀, 3 ♂♂); <!--PageBreak-->(<named-content xmlns:xlink="http://www.w3.org/1999/xlink" content-type="dwc:verbatimCoordinates" xlink:type="simple">26°12'1.21"N; 127°22'10.20"E</named-content>), 27 May 2012 (21♀♀, 11♂♂). Naha New Port, Okinawa Prefecture, Japan, (<named-content xmlns:xlink="http://www.w3.org/1999/xlink" content-type="dwc:verbatimCoordinates" xlink:type="simple">26°14'8.22"N; 127°40'47.56"E</named-content>), 20 May 2011, (1 ♀, 6 ♂♂).</p></tp:treatment-sec><tp:treatment-sec sec-type="Types"><title>Types.</title><p>Holotype:  1♀, Tokashiki Port, 27 May 2012, whole specimen (KMNH IvR 500,759). Allotype: 1♂ Tokashiki Port, 27 May 2012, whole specimen (KMNH <!--PageBreak-->IvR 500,783). Paratypes: 1♀, 6♂♂, Naha New Port, 20 May 2011, whole specimen (♀ KMNH IvR 500,734; ♂♂ KMNH IvR 500,764-KMNH IvR 500,769); 8 ♀♀, 3 ♂♂, Tokashiki Port, 21 May 2011 partly dissected and mounted on 11 glass slides (♀♀KMNH IvR 500,735-KMNH IvR 500,742; ♂♂KMNH IvR 500,770-KMNH IvR 500,772); 20 ♀♀, 10♂♂, Tokashiki Port, 27 May 2012, whole specimen (♀♀KMNH IvR 500,743-KMNH IvR 500,758 and KMNH IvR 500,760-KMNH IvR 500,763; ♂♂KMNH IvR 500,773-KMNH IvR 500,782).</p></tp:treatment-sec><tp:treatment-sec sec-type="Type locality"><title>Type locality.</title><p>Tokashiki Port, Tokashiki Island, Okinawa Prefecture, Japan (<named-content xmlns:xlink="http://www.w3.org/1999/xlink" content-type="dwc:verbatimCoordinates" xlink:type="simple">26°12'1.21"N; 127°22'10.20"E</named-content>).</p></tp:treatment-sec><tp:treatment-sec sec-type="Female"><title>Female.</title><p>Body (Fig. <xref ref-type="fig" rid="F1">1A, B</xref>) length of females ranging between: 2225 and 2790 µm (average 2475 µm, n=29), measured from frontal margin of cephalosome to end of caudal rami excluding caudal setae. Ratio of prosome to urosome lengths 4:1, prosome length to width ratio 2.85:1. Cephalic profile rounded in dorsal view, without lateral cephalic hooks. Paired dorsal eyes with cuticular lenses; protuberant ventral eye extending anteroventrally between rostral processes (Fig. <xref ref-type="fig" rid="F1">1C</xref>). Rostrum bifid, directed posteroventrally. Posterior margins of prosome almost symmetrical in dorsal view, tapering to simple abbreviated, pointed process at each lateral corner. Urosome 2-segmented of highly characteristic shape. Genital compound somite strongly asymmetrical; anterior left surface with posteriorly-directed rod-like process and posterior right smoothly rounded. Spermatophore (Fig. <xref ref-type="fig" rid="F1">1D</xref>) attached dorsally to genital compound somite.</p><fig id="F1" position="float" orientation="portrait"><label>Figure 1.</label><caption><p><italic><tp:taxon-name><tp:taxon-name-part taxon-name-part-type="genus">Labidocera</tp:taxon-name-part> <tp:taxon-name-part taxon-name-part-type="species">churaumi</tp:taxon-name-part></tp:taxon-name></italic> sp. n., female (Paratype). <bold>A</bold> habitus, dorsal view <bold>B</bold> habitus, lateral view <bold>C</bold> anterior part of cephalosome, lateral view <bold>D</bold> urosome with outline of attached spermatophore and coupler, dorsal view <bold>E</bold> left antennule <bold>F</bold> antenna.</p></caption><graphic xmlns:xlink="http://www.w3.org/1999/xlink" xlink:href="zookeys-447-021-g001.jpg" position="float" orientation="portrait" xlink:type="simple" id="oo_32734.jpg"/></fig><p>Antennules (Fig. <xref ref-type="fig" rid="F1">1E</xref>) symmetrical, 23-segmented: segments armed as follows (Arabic numbers=setae; sp=spines, aes=aesthetasc): (I) 2+aes, (II-IV) 4+aes, (V) 2+aes, (VI) 2, (VII) 2+aes, (VIII-IX) 4+aes, (X) 2, (XI) 2+aes, (XII) 1+sp, (XIII) 1+sp+aes, (XIV) 1+sp+aes, (XV) 2+aes, (XVI) 2+aes, (XVII) 1+sp+aes, (XVIII) 2+aes, (XIX) 1+sp+aes, (XX) 2+aes, (XXI) 2+aes, (XXII) 1, (XXIII) 1, (XXIV) 1+sp, (XXV) 1+sp+aes, (XXVI-XXVIII) 6. Larger and longer setae on segments 3-6. Antenna (Fig. <xref ref-type="fig" rid="F1">1F</xref>) biramous: coxa with short plumose distal seta, basis and first endopodal segment fused to from elongate allobasis, setation formula 2, 2. Compound distal endopodal segment with 9 and 7 setae on proximal and distal lobes, respectively; exopod 5-segmented, setation formula 0, 0, 2, 2, 3. Mandible (Fig. <xref ref-type="fig" rid="F2">2A</xref>) with wide, heavily chitinized gnathobase; mandibular palp biramous, basis robust, armed with 4 inner setae. Endopod 2-segmented, first segment armed with 1 short and 3 long setae; second segment with 7 terminal setae. Exopod 2-segmented, first segment unarmed, second segment with 6 terminal setae. Mandibular gnathobase distal edge bearing 8 teeth comprising: from ventral margin 1 apical, 1 subapical, 3 compound medial, and 3 basal (see Fig. <xref ref-type="fig" rid="F2">2A</xref>); medial teeth with bifurcated cusps; dorsal end of gnathobase with 1 seta. Maxillule (Fig. <xref ref-type="fig" rid="F2">2B</xref>) praecoxal arthrite with 15 setal elements, 4 on posterior surface; coxal endite with 2 long and 1 short elements on endite and 9 setae on epipodite; basis with 3 setae on proximal and distal endites; and 1 large seta on basal exite; proximal endopod segment and endpod segment 2 incorporated into basis, proximal endopod segments with 2 setae, endopod segment 2 with 2 setae and distal endopod segment with 5 apical setae; exopod with 10 setae. Maxilla (Fig. <xref ref-type="fig" rid="F2">2C</xref>) with first praecoxal endite bearing 6 setae, second with 3 seta; coxa with 3 setae each <!--PageBreak-->on proximal and distal endites. Basis with 3 setae; endopod 3-segmented, setal formula of endopod: 1, 1, 4. Maxilliped (Fig. <xref ref-type="fig" rid="F2">2D</xref>) with praecoxa and coxa fused, three syncoxal endites well developed, with setal formula 2, 2, 4; endite setae strong, spinulose. Basis <!--PageBreak-->fringed with medial row of spiniform processes and 2 distal setae. Endopod 4-segmented, setal formula of endopod as: 2, 1, 1, 2.</p><fig id="F2" position="float" orientation="portrait"><label>Figure 2.</label><caption><p><italic><tp:taxon-name><tp:taxon-name-part taxon-name-part-type="genus">Labidocera</tp:taxon-name-part> <tp:taxon-name-part taxon-name-part-type="species">churaumi</tp:taxon-name-part></tp:taxon-name></italic> sp. n., female (Paratype). <bold>A</bold> mandible <bold>B</bold> maxillule <bold>C</bold> maxilla <bold>D</bold> maxilliped.</p></caption><graphic xmlns:xlink="http://www.w3.org/1999/xlink" xlink:href="zookeys-447-021-g002.jpg" position="float" orientation="portrait" xlink:type="simple" id="oo_32735.jpg"/></fig><p>Legs 1–4 (Fig. <xref ref-type="fig" rid="F3">3A–D</xref>) with 2-segmented endopods and 3-segmented exopods. Coxae with plumose inner seta. Seta and spine formula (Arabic numbers=setae, Roman numerals=spines) of legs 1–4 as follows:</p><table-wrap id="T1" position="float" orientation="portrait"><label>Seta and spine formula</label><caption><p>Arabic numbers=setae, Roman numerals=spines</p></caption><table rules="all"><tbody><tr><td rowspan="1" colspan="1"/><td rowspan="1" colspan="1">Coxa</td><td rowspan="1" colspan="1">Basis</td><td rowspan="1" colspan="1">Exopod</td><td rowspan="1" colspan="1">Endopod</td></tr><tr><td rowspan="1" colspan="1">Leg 1</td><td rowspan="1" colspan="1">0-1</td><td rowspan="1" colspan="1">0-0</td><td rowspan="1" colspan="1">I-1; I-1; II, I, 4</td><td rowspan="1" colspan="1">0-3; 1, 2, 3</td></tr><tr><td rowspan="1" colspan="1">Leg 2</td><td rowspan="1" colspan="1">0-1</td><td rowspan="1" colspan="1">0-0</td><td rowspan="1" colspan="1">I-1; I-1; III, I, 5</td><td rowspan="1" colspan="1">0-3; 2, 2, 4</td></tr><tr><td rowspan="1" colspan="1">Leg 3</td><td rowspan="1" colspan="1">0-1</td><td rowspan="1" colspan="1">0-0</td><td rowspan="1" colspan="1">I-1; I-1; III, 1, 5</td><td rowspan="1" colspan="1">0-3; 2, 2, 4</td></tr><tr><td rowspan="1" colspan="1">Leg 4</td><td rowspan="1" colspan="1">0-1</td><td rowspan="1" colspan="1">0-0</td><td rowspan="1" colspan="1">I-1; I-1; III, 1, 5</td><td rowspan="1" colspan="1">0-3; 2, 2, 3</td></tr></tbody></table></table-wrap><!--PageBreak--><p>Leg 5 (Fig. <xref ref-type="fig" rid="F3">3E</xref>) biramous, slightly asymmetrical; coxa and intercoxal sclerite fused. Basis subrectangular, with posterior seta. Endopod rounded distally, about 0.3 times as long as exopod. Exopods of both legs 1-segmented, bifurcated tip and with 2 outer spines; outer process on left slightly larger than right and with small spine-like process on proximal part.</p><fig id="F3" position="float" orientation="portrait"><label>Figure 3.</label><caption><p><italic><tp:taxon-name><tp:taxon-name-part taxon-name-part-type="genus">Labidocera</tp:taxon-name-part> <tp:taxon-name-part taxon-name-part-type="species">churaumi</tp:taxon-name-part></tp:taxon-name></italic> sp. n., female (Paratype). <bold>A</bold> leg 1 <bold>B</bold> leg 2 <bold>C</bold> leg 3 <bold>D</bold> leg4 <bold>E</bold> leg 5.</p></caption><graphic xmlns:xlink="http://www.w3.org/1999/xlink" xlink:href="zookeys-447-021-g003.jpg" position="float" orientation="portrait" xlink:type="simple" id="oo_32736.jpg"/></fig></tp:treatment-sec><tp:treatment-sec sec-type="Male"><title>Male.</title><p>Body (Fig. <xref ref-type="fig" rid="F4">4A, B</xref>) slightly smaller than female (1819–2531 µm, average: 2219 µm, n=20). Prosome about 4 times as long as urosome, Urosome (Fig. <xref ref-type="fig" rid="F4">4A</xref>) symmetrical with 5 somites; anal somite and caudal rami asymmetrical.</p><fig id="F4" position="float" orientation="portrait"><label>Figure 4.</label><caption><p><italic><tp:taxon-name><tp:taxon-name-part taxon-name-part-type="genus">Labidocera</tp:taxon-name-part> <tp:taxon-name-part taxon-name-part-type="species">churaumi</tp:taxon-name-part></tp:taxon-name></italic> sp. n., male (Paratype). <bold>A</bold> habitus, dorsal view <bold>B</bold> habitus, lateral view <bold>C</bold> right antennule <bold>D</bold> leg 5.</p></caption><graphic xmlns:xlink="http://www.w3.org/1999/xlink" xlink:href="zookeys-447-021-g004.jpg" position="float" orientation="portrait" xlink:type="simple" id="oo_32737.jpg"/></fig><p>Right antennule (Fig. <xref ref-type="fig" rid="F4">4C</xref>) with 15 segments geniculate between segments 11 and 12, reaching middle of third pedigerous somite. Antennular segments armed as follows (Arabic numbers=setae; sp=spines, aes=aesthetasc): (I) 2+aes, (II-IV) 4+aes, (V) 2+aes, (VI) 2, (VII) 2+aes, (VIII-XIV) 8+6sp+4aes, (XV-XVI) 4+2aes, (XVII) 2+aes, (XVIII) 2+aes, (XIX) 1+aes, (XX) 1+aes, (XXI-XXIII) 2+aes, (XXIV) 2, (XXV) 2+aes, (XXVI-XXVIII) 6; Segments 11 and 12 with row of teeth.</p><p>Left antennule, antenna, mouthparts and swimming legs as in female.</p><p>Leg 5 (Fig. <xref ref-type="fig" rid="F4">4D</xref>) asymmetrical. Left leg 5 short; intercoxal sclerite and left coxa fused. Basis cylindrical with seta near base. Exopod 2-segmented: first segment cylindrical; second segment triangular short with protruding hairy medial surface and 3 distal and 1 lateral spines, one of them long. Right leg 5 basis with seta. Exopod 2-segmented, forming chela; thumb of chela large, triangular, arising near base of first exopodal segment. First exopodal segment with 2 small setae. Second exopodal segment elongate and curved, with 3 slender marginal setae.</p></tp:treatment-sec><tp:treatment-sec sec-type="Remarks"><title>Remarks.</title><p>The present new species is similar to <!--PageBreak--><italic><tp:taxon-name><tp:taxon-name-part taxon-name-part-type="genus">Labidocera</tp:taxon-name-part> <tp:taxon-name-part taxon-name-part-type="species">madurae</tp:taxon-name-part></tp:taxon-name></italic> Scott, 1909 and <italic><tp:taxon-name><tp:taxon-name-part taxon-name-part-type="genus">Labidocera</tp:taxon-name-part> <tp:taxon-name-part taxon-name-part-type="species">tasmanica</tp:taxon-name-part></tp:taxon-name></italic> Taw, 1974 in having the following features: (1) the posterolateral margins of the prosome are symmetrical, each triangular with a sharply pointed tip; (2) the female urosome is moderately or markedly asymmetrical; (3) the caudal rami are symmetrical and not highly modified; (4) the endopods of female leg 5 are nearly symmetrical, short, conical, and not bifid at the tip; (5) the thumb of the right leg 5 of the male is triangular with a broad base, and is slightly recurved; (6) the distal part of terminal segment of the left leg 5 of the male bears 3 spines, the outermost of which is the longest. These 3 species constitute a species group within the <italic><tp:taxon-name><tp:taxon-name-part taxon-name-part-type="genus">Labidocera</tp:taxon-name-part> <tp:taxon-name-part taxon-name-part-type="species">detruncata</tp:taxon-name-part></tp:taxon-name></italic> species complex (see Discussion). <italic><tp:taxon-name><tp:taxon-name-part taxon-name-part-type="genus">Labidocera</tp:taxon-name-part> <tp:taxon-name-part taxon-name-part-type="species">churaumi</tp:taxon-name-part></tp:taxon-name></italic> sp. n. can be distinguished from <italic><tp:taxon-name><tp:taxon-name-part taxon-name-part-type="genus">Labidocera</tp:taxon-name-part> <tp:taxon-name-part taxon-name-part-type="species">madurae</tp:taxon-name-part></tp:taxon-name></italic> and <italic><tp:taxon-name><tp:taxon-name-part taxon-name-part-type="genus">Labidocera</tp:taxon-name-part> <tp:taxon-name-part taxon-name-part-type="species">tasmanica</tp:taxon-name-part></tp:taxon-name></italic> by: (1) the presence of right postero-lateral and left antero-lateral processes on the female genital compound somite; (2) the exopod of the female leg 5 is very short, only as long as the basis, and has a bifurcated tip on both sides; (3) the inner margin of the terminal segment of the male left leg 5 has a protrusion at mid-length.</p></tp:treatment-sec><tp:treatment-sec sec-type="Etymology"><title>Etymology.</title><p>The new specific name “<italic>churaumi</italic>” is from an Okinawan dialect, meaning the beautiful seas around the type locality Okinawa.</p><!--PageBreak--></tp:treatment-sec></tp:taxon-treatment>
